# Supplementary material for: PRISM: A unified platform for phage isolation and characterization from single-droplet microenvironments
Source: Sci Adv. 2026 Mar 25;12(13):eaeb2362. doi: 10.1126/sciadv.aeb2362 (PMC13015883; doi:10.1126/sciadv.aeb2362)
Supplement: Supplementary file 2 — Movies S1 and S2 [file sciadv.aeb2362_movies_s1_and_s2.zip]

Archive with 2 entries (2 files):
- aeb2362_movie_s1.avi
- aeb2362_movie_s2.mp4
